# Supplementary material for: Chitosan Films Loaded with Alginate Nanoparticles for Gentamicin Release on Demand
Source: Polymers (Basel). 2025 Aug 21;17(16):2261. doi: 10.3390/polym17162261 (PMC12390268; doi:10.3390/polym17162261)
Supplement: Supplementary file 1 [file polymers-17-02261-s001.zip]

Archive with 1 entries (1 files):
- polymers-3757772-supplementary.pdf
